# Supplementary material for: Effect of the Structural Characteristics on Attachment-Detachment Mechanics of a Rigid-Flexible Coupling Adhesive Unit
Source: Biomimetics (Basel). 2022 Aug 26;7(3):119. doi: 10.3390/biomimetics7030119 (PMC9496190; doi:10.3390/biomimetics7030119)
Supplement: Supplementary file 1 [file biomimetics-07-00119-s001.zip]

Archive with 1 entries (1 files):
- biomimetics-1872308-Supplementary material.pdf
